# Supplementary material for: Anticipating Leucovorin Rescue Therapy in Patients with Osteosarcoma through Methotrexate Population Pharmacokinetic Model
Source: Pharmaceutics. 2024 Sep 6;16(9):1180. doi: 10.3390/pharmaceutics16091180 (PMC11434990; doi:10.3390/pharmaceutics16091180)
Supplement: Supplementary file 1 [file pharmaceutics-16-01180-s001.zip]

Archive with 1 entries (1 files):
- pharmaceutics-3108328-supplementary.pdf
